# Supplementary material for: Genome-Wide Association Studies of Myocardial Infarction: A Systematic Literature Review
Source: J Cardiovasc Dev Dis. 2026 Mar 10;13(3):127. doi: 10.3390/jcdd13030127 (PMC13026161; doi:10.3390/jcdd13030127)
Supplement: Supplementary file 1 [file jcdd-13-00127-s001.zip]

Archive with 1 entries (1 files):
- jcdd-4128933-supplementary.xlsx
