# Supplementary material for: Genome-Wide Association Studies of Myocardial Infarction: A Systematic Literature Review
Source: J Cardiovasc Dev Dis. 2026 Mar 10;13(3):127. doi: 10.3390/jcdd13030127 (PMC13026161; doi:10.3390/jcdd13030127)
Supplement: Supplementary file 1 [file jcdd-13-00127-s001.zip › jcdd-4128933-supplementary.xlsx]

## Sheet: Table of content
List of Supplemental Tables
Title	Table S1
Description	GWAS significant SNPs associated with MI in European cohorts and their characteristics
Title	Table S2
Description	GWAS significant SNPs associated with MI in non-European cohorts and their characteristics

## Sheet: Table S1
riskAllele	pValue	pValueAnnotation	riskFrequency	orValue	beta	ci	mappedGenes	traitName	efoTraits	bgTraits	accessionId	locations	pubmedId	author
rs2891168-G	2e-141	-	0.482997	1.21	-	[1.19-1.23]	CDKN2B-AS1	Myocardial infarction	myocardial infarction	-	GCST011365	9:22098620	33532862	Hartiala JA
rs10455872-G	1e-82	-	0.064671	1.37	-	[1.32-1.41]	LPA	Myocardial infarction	myocardial infarction	-	GCST011365	6:160589086	33532862	Hartiala JA
rs2891168-G	2e-68	-	0.483196	1.21	-	[1.18-1.23]	CDKN2B-AS1	Myocardial infarction	myocardial infarction	-	GCST011364	9:22098620	33532862	Hartiala JA
rs9349379-G	2e-60	-	0.406157	1.13	-	[1.12-1.15]	PHACTR1	Myocardial infarction	myocardial infarction	-	GCST011365	6:12903725	33532862	Hartiala JA
rs10455872-G	4e-58	-	0.074987	1.39	-	[1.33-1.44]	LPA	Myocardial infarction	myocardial infarction	-	GCST011364	6:160589086	33532862	Hartiala JA
rs4977574-G	3e-44	-	0.56	1.29	-	[1.25-1.34]	CDKN2B-AS1	Myocardial infarction (early onset)	myocardial infarction	-	GCST000340	9:22098575	19198609	Kathiresan S
rs12740374-G	8e-32	-	0.788431	1.11	-	[1.09-1.13]	CELSR2	Myocardial infarction	myocardial infarction	-	GCST011365	1:109274968	33532862	Hartiala JA
rs9349379-G	1e-27	-	0.401524	1.13	-	[1.10-1.15]	PHACTR1	Myocardial infarction	myocardial infarction	-	GCST011364	6:12903725	33532862	Hartiala JA
rs35700460-G	2e-24	-	0.67406	1.09	-	[1.07-1.11]	MIA3	Myocardial infarction	myocardial infarction	-	GCST011365	1:222638065	33532862	Hartiala JA
rs10774625-A	3e-23	-	0.465241	1.08	-	[1.07-1.10]	ATXN2	Myocardial infarction	myocardial infarction	-	GCST011365	12:111472415	33532862	Hartiala JA
rs28451064-A	3e-22	-	0.12293	1.12	-	[1.10-1.15]	MRPS6,KCNE2,LINC00310	Myocardial infarction	myocardial infarction	-	GCST011365	21:34221526	33532862	Hartiala JA
rs429358-C	4e-22	-	0.139064	1.11	-	[1.09-1.14]	APOE	Myocardial infarction	myocardial infarction	-	GCST011365	19:44908684	33532862	Hartiala JA
rs72926767-G	1e-21	-	0.11543	1.12	-	[1.09-1.14]	CARF,WDR12	Myocardial infarction	myocardial infarction	-	GCST011365	2:202932091	33532862	Hartiala JA
rs10757278-G	1e-20		0.45	1.28	-	[1.22-1.35]	CDKN2B-AS1	Myocardial infarction	myocardial infarction	-	GCST000030	9:22124478	17478679	Helgadottir A
rs1412445-T	1e-20	-	0.34881	1.08	-	[1.06-1.09]	LIPA	Myocardial infarction	myocardial infarction	-	GCST011365	10:89243047	33532862	Hartiala JA
rs2327426-T	3e-20	-	0.69726	1.08	-	[1.06-1.09]	TARID	Myocardial infarction	myocardial infarction	-	GCST011365	6:133881552	33532862	Hartiala JA
rs2519093-T	5e-19	-	0.184082	1.09	-	[1.07-1.11]	ABO	Myocardial infarction	myocardial infarction	-	GCST011365	9:133266456	33532862	Hartiala JA
rs12906125-A	7e-19	-	0.307922	1.08	-	[1.06-1.10]	FES	Myocardial infarction	myocardial infarction	-	GCST011365	15:90884382	33532862	Hartiala JA
rs2019090-A	2e-18	-	0.327984	1.07	-	[1.06-1.09]	PDGFDDN	Myocardial infarction	myocardial infarction	-	GCST011365	11:103798234	33532862	Hartiala JA
rs12740374-G	6e-18	-	0.777761	1.12	-	[1.09-1.15]	CELSR2	Myocardial infarction	myocardial infarction	-	GCST011364	1:109274968	33532862	Hartiala JA
rs10176176-T	9e-18	-	0.477885	1.07	-	[1.05-1.08]	PARTICL	Myocardial infarction	myocardial infarction	-	GCST011365	2:85534925	33532862	Hartiala JA
rs112374545-C	2e-17	-	0.891235	1.11	-	[1.08-1.14]	SMARCA4	Myocardial infarction	myocardial infarction	-	GCST011365	19:11078223	33532862	Hartiala JA
rs589655-C	2e-17	-	0.891214	1.1	-	[1.08-1.13]	LINC00841,LINC03089	Myocardial infarction	myocardial infarction	-	GCST011365	10:44249867	33532862	Hartiala JA
rs7173743-T	2e-17	-	0.554427	1.07	-	[1.05-1.08]	MORF4L1	Myocardial infarction	myocardial infarction	-	GCST011365	15:78849442	33532862	Hartiala JA
rs11591147-G	2e-16	-	0.984027	1.34	-	[1.25-1.44]	PCSK9	Myocardial infarction	myocardial infarction	-	GCST011365	1:55039974	33532862	Hartiala JA
rs1065853-G	2e-16	-	0.919748	1.18	-	[1.13-1.22]	APOC1,APOE	Myocardial infarction	myocardial infarction	-	GCST011364	19:44909976	33532862	Hartiala JA
rs17114046-A	3e-15	-	0.91049	1.11	-	[1.08-1.14]	PLPP3	Myocardial infarction	myocardial infarction	-	GCST011365	1:56500678	33532862	Hartiala JA
rs4846384-G	3e-15	-	0.691031	1.1	-	[1.07-1.12]	MIA3	Myocardial infarction	myocardial infarction	-	GCST011364	1:222624272	33532862	Hartiala JA
rs764429222-C	2e-14	-	0.324007	1.09	-	[1.07-1.12]	FES	Myocardial infarction	myocardial infarction	-	GCST011364	15:90885291	33532862	Hartiala JA
rs1966248-A	3e-14	-	0.690619	1.09	-	[1.07-1.12]	LINC01312,TARID	Myocardial infarction	myocardial infarction	-	GCST011364	6:133838484	33532862	Hartiala JA
rs11617955-T	4e-14	-	0.892605	1.1	-	[1.07-1.13]	COL4A1	Myocardial infarction	myocardial infarction	-	GCST011365	13:110165755	33532862	Hartiala JA
rs10947786-G	6e-14	-	0.790758	1.07	-	[1.05-1.09]	KCNK5,SAYSD1	Myocardial infarction	myocardial infarction	-	GCST011365	6:39188634	33532862	Hartiala JA
rs11556924-C	6e-14	-	0.663201	1.06	-	[1.05-1.08]	ZC3HC1,UBE2H-DT	Myocardial infarction	myocardial infarction	-	GCST011365	7:130023656	33532862	Hartiala JA
rs35350651-A	7e-14	-	0.476407	1.09	-	[1.06-1.11]	ATXN2	Myocardial infarction	myocardial infarction	-	GCST011364	12:111469628	33532862	Hartiala JA
rs2954021-A	3e-13	-	0.50042	1.06	-	[1.04-1.07]	TRIB1AL	Myocardial infarction	myocardial infarction	-	GCST011365	8:125469835	33532862	Hartiala JA
rs3918226-T	4e-13	-	0.068905	1.12	-	[1.09-1.16]	NOS3	Myocardial infarction	myocardial infarction	-	GCST011365	7:150993088	33532862	Hartiala JA
rs72689147-G	7e-13	-	0.819431	1.07	-	[1.05-1.09]	GUCY1A1	Myocardial infarction	myocardial infarction	-	GCST011365	4:155718736	33532862	Hartiala JA
rs2681472-G	1e-12	-	0.184495	1.07	-	[1.05-1.09]	ATP2B1	Myocardial infarction	myocardial infarction	-	GCST011365	12:89615182	33532862	Hartiala JA
rs7137258-A	2e-12	-	0.066699	1.12	-	[1.09-1.16]	FAM242C,FLJ12825	Myocardial infarction	myocardial infarction	-	GCST011365	12:54118380	33532862	Hartiala JA
rs1169288-C	2e-12	-	0.326652	1.06	-	[1.04-1.07]	HNF1A,HNF1A-AS1	Myocardial infarction	myocardial infarction	-	GCST011365	12:120978847	33532862	Hartiala JA
rs12983897-G	4e-12	-	0.466759	1.06	-	[1.04-1.07]	FCHO1	Myocardial infarction	myocardial infarction	-	GCST011365	19:17747755	33532862	Hartiala JA
rs28451064-A	7e-12	-	0.126529	1.12	-	[1.08-1.16]	MRPS6,KCNE2,LINC00310	Myocardial infarction	myocardial infarction	-	GCST011364	21:34221526	33532862	Hartiala JA
rs646776-T	8e-12	-	0.81	1.19	-	[1.13-1.26]	PSRC1,CELSR2	Myocardial infarction (early onset)	myocardial infarction	-	GCST000340	1:109275908	19198609	Kathiresan S
rs10841443-G	9e-12	-	0.649365	1.06	-	[1.04-1.07]	LINC02468,TCP1P3	Myocardial infarction	myocardial infarction	-	GCST011365	12:20067099	33532862	Hartiala JA
rs1384705-C	3e-11	-	0.293909	1.08	-	[1.06-1.11]	PDGFDDN	Myocardial infarction	myocardial infarction	-	GCST011364	11:103826123	33532862	Hartiala JA
rs16986953-A	4e-11	-	0.083917	1.09	-	[1.06-1.12]	LINC01808,CISD1P1	Myocardial infarction	myocardial infarction	-	GCST011365	2:19742712	33532862	Hartiala JA
rs73078367-C	5e-11	-	0.889069	1.08	-	[1.06-1.11]	LINC02585	Myocardial infarction	myocardial infarction	-	GCST011365	3:48670914	33532862	Hartiala JA
rs72743461-C	5e-11	-	0.785088	1.06	-	[1.04-1.08]	SMAD3	Myocardial infarction	myocardial infarction	-	GCST011365	15:67149412	33532862	Hartiala JA
rs11099493-A	5e-11	-	0.700502	1.06	-	[1.04-1.07]	RASGEF1B	Myocardial infarction	myocardial infarction	-	GCST011365	4:81665896	33532862	Hartiala JA
rs9982601-T	6e-11	-	0.13	1.2	-	[1.14-1.27]	KCNE2,LINC00310,MRPS6	Myocardial infarction (early onset)	myocardial infarction	-	GCST000340	21:34226827	19198609	Kathiresan S
rs368803408-AT	6e-11	-	0.851071	1.11	-	[1.07-1.14]	LDLR,SMARCA4	Myocardial infarction	myocardial infarction	-	GCST011364	19:11085976	33532862	Hartiala JA
rs11591147-G	8e-11	-	0.983216	1.31	-	[1.21-1.42]	PCSK9	Myocardial infarction	myocardial infarction	-	GCST011364	1:55039974	33532862	Hartiala JA
rs7011846-A	1e-10	-	0.033786	1.16	-	[1.11-1.21]	LPL	Myocardial infarction	myocardial infarction	-	GCST011365	8:19928145	33532862	Hartiala JA
rs1967604-A	1e-10	-	0.295137	1.06	-	[1.04-1.07]	RNU6-1064P,RNU6-996P	Myocardial infarction	myocardial infarction	-	GCST011365	9:107768043	33532862	Hartiala JA
rs2760740-C	1e-10	-	0.300578	1.05	-	[1.04-1.07]	SMG6	Myocardial infarction	myocardial infarction	-	GCST011365	17:2117695	33532862	Hartiala JA
rs150289443-TTA	2e-10	-	0.115856	1.11	-	[1.08-1.15]	WDR12,CARF	Myocardial infarction	myocardial infarction	-	GCST011364	2:202964860	33532862	Hartiala JA
rs2400727-G	2e-10	-	0.745715	1.06	-	[1.04-1.08]	PPP2R3A	Myocardial infarction	myocardial infarction	-	GCST011365	3:136128069	33532862	Hartiala JA
rs10857147-T	2e-10	-	0.270595	1.06	-	[1.04-1.07]	FGF5,PRDM8	Myocardial infarction	myocardial infarction	-	GCST011365	4:80259918	33532862	Hartiala JA
rs9640375-C	2e-10	-	0.779956	1.06	-	[1.04-1.08]	PARP12	Myocardial infarction	myocardial infarction	-	GCST011365	7:140037544	33532862	Hartiala JA
rs7011846-A	3e-10	-	0.032209	1.22	-	[1.15-1.30]	LPL	Myocardial infarction	myocardial infarction	-	GCST011364	8:19928145	33532862	Hartiala JA
rs6841581-A	3e-10	-	0.151907	1.07	-	[1.05-1.09]	PRMT5P1,EDNRA	Myocardial infarction	myocardial infarction	-	GCST011365	4:147480038	33532862	Hartiala JA
rs1704221-G	4e-10	-	0.892878	1.12	-	[1.08-1.15]	LINC00841,LINC03089	Myocardial infarction	myocardial infarction	-	GCST011364	10:44215482	33532862	Hartiala JA
rs112995129-AAAAAC	4e-10	-	0.769474	1.08	-	[1.06-1.11]	-	Myocardial infarction	myocardial infarction	-	GCST011364	-	33532862	Hartiala JA
rs13324341-T	4e-10	-	0.157949	1.07	-	[1.04-1.09]	MRAS	Myocardial infarction	myocardial infarction	-	GCST011365	3:138352059	33532862	Hartiala JA
rs6694258-C	4e-10	-	0.444189	1.05	-	[1.03-1.06]	IL6R	Myocardial infarction	myocardial infarction	-	GCST011365	1:154456029	33532862	Hartiala JA
rs73045269-T	5e-10	-	0.149746	1.07	-	[1.05-1.09]	CCDC97,TGFB1	Myocardial infarction	myocardial infarction	-	GCST011365	19:41319286	33532862	Hartiala JA
rs9486719-G	7e-10	-	0.802273	1.06	-	[1.04-1.08]	FHL5	Myocardial infarction	myocardial infarction	-	GCST011365	6:96612248	33532862	Hartiala JA
rs2505083-C	7e-10	-	0.406858	1.05	-	[1.03-1.06]	JCAD	Myocardial infarction	myocardial infarction	-	GCST011365	10:30046193	33532862	Hartiala JA
rs34290943-T	8e-10	-	0.893367	1.08	-	[1.05-1.10]	LAMB2	Myocardial infarction	myocardial infarction	-	GCST011365	3:49124227	33532862	Hartiala JA
rs3772800-C	8e-10	-	0.16274	1.06	-	[1.04-1.08]	KALRN	Myocardial infarction	myocardial infarction	-	GCST011365	3:124719739	33532862	Hartiala JA
rs17465637-C	1e-09	-	0.72	1.14	-	[1.10-1.19]	MIA3	Myocardial infarction (early onset)	myocardial infarction	-	GCST000340	1:222650187	19198609	Kathiresan S
rs12526453-C	1e-09	-	0.65	1.12	-	[1.08-1.17]	PHACTR1	Myocardial infarction (early onset)	myocardial infarction	-	GCST000340	6:12927312	19198609	Kathiresan S
rs17115100-G	1e-09	-	0.893936	1.07	-	[1.05-1.10]	CYP17A1,WBP1L	Myocardial infarction	myocardial infarction	-	GCST011365	10:102831636	33532862	Hartiala JA
rs2886722-G	1e-09	-	0.40358	1.07	-	[1.05-1.09]	PARTICL,RPSAP22	Myocardial infarction	myocardial infarction	-	GCST011364	2:85515174	33532862	Hartiala JA
rs11810571-G	1e-09	-	0.795971	1.06	-	[1.04-1.08]	TDRKH	Myocardial infarction	myocardial infarction	-	GCST011365	1:151789832	33532862	Hartiala JA
rs13402621-C	1e-09	-	0.221026	1.06	-	[1.04-1.08]	LINC01126,THADA	Myocardial infarction	myocardial infarction	-	GCST011365	2:43231472	33532862	Hartiala JA
rs62076439-T	1e-09	-	0.336995	1.05	-	[1.03-1.07]	ZNF652	Myocardial infarction	myocardial infarction	-	GCST011365	17:49327266	33532862	Hartiala JA
rs1122608-G	2e-09	-	0.75	1.15	-	[1.10-1.20]	SMARCA4	Myocardial infarction (early onset)	myocardial infarction	-	GCST000340	19:11052925	19198609	Kathiresan S
rs11617955-T	2e-09	-	0.888935	1.11	-	[1.07-1.15]	COL4A1	Myocardial infarction	myocardial infarction	-	GCST011364	13:110165755	33532862	Hartiala JA
rs1412444-T	2e-09	-	0.344095	1.07	-	[1.05-1.09]	LIPA	Myocardial infarction	myocardial infarction	-	GCST011364	10:89243170	33532862	Hartiala JA
rs11632963-A	3e-09	-	0.505476	1.07	-	[1.04-1.09]	MORF4L1	Myocardial infarction	myocardial infarction	-	GCST011364	15:78840302	33532862	Hartiala JA
rs12897285-T	3e-09	-	0.830532	1.06	-	[1.04-1.08]	HHIPL1	Myocardial infarction	myocardial infarction	-	GCST011365	14:99657718	33532862	Hartiala JA
rs12693302-G	3e-09	-	0.386197	1.05	-	[1.03-1.06]	PDE1A	Myocardial infarction	myocardial infarction	-	GCST011365	2:182346716	33532862	Hartiala JA
rs3918226-T	4e-09	-	0.077561	1.13	-	[1.08-1.17]	NOS3	Myocardial infarction	myocardial infarction	-	GCST011364	7:150993088	33532862	Hartiala JA
rs11057837-T	4e-09	-	0.101672	1.08	-	[1.05-1.11]	SCARB1	Myocardial infarction	myocardial infarction	-	GCST011365	12:124827174	33532862	Hartiala JA
rs73225849-C	5e-09	-	0.057606	1.1	-	[1.07-1.14]	BMP1	Myocardial infarction	myocardial infarction	-	GCST011365	8:22189710	33532862	Hartiala JA
rs11652894-C	5e-09	-	0.437104	1.05	-	[1.03-1.06]	GID4	Myocardial infarction	myocardial infarction	-	GCST011365	17:18049125	33532862	Hartiala JA
rs6941513-G	6e-09	(EA)	NR	1.2	-	[1.13-1.28]	RN7SL366P,QKI	Incident myocardial infarction	myocardial infarction	-	GCST003430	6:163609768	26950853	Dehghan A
rs2452009-A	6e-09	-	0.700493	1.05	-	[1.03-1.07]	PDLIM5	Myocardial infarction	myocardial infarction	-	GCST011365	4:94574757	33532862	Hartiala JA
rs1746048-C	7e-09	-	0.84	1.17	-	[1.11-1.24]	LINC03089,LINC02881	Myocardial infarction (early onset)	myocardial infarction	-	GCST000340	10:44280376	19198609	Kathiresan S
rs514659-C	8e-09	-	0.37	1.21	-	[1.13-1.29]	ABO	Myocardial infarction in coronary artery disease	myocardial infarction	coronary artery disease	GCST000946	9:133266790	21239051	Reilly MP
rs34338189-T	8e-09	-	0.530916	1.06	-	[1.04-1.09]	FLJ40194	Myocardial infarction	myocardial infarction	-	GCST011364	17:49263299	33532862	Hartiala JA
rs61621482-G	8e-09	-	0.231189	1.05	-	[1.03-1.07]	ARHGAP42	Myocardial infarction	myocardial infarction	-	GCST011365	11:100699329	33532862	Hartiala JA
rs2954021-A	9e-09	-	0.493225	1.06	-	[1.04-1.09]	TRIB1AL	Myocardial infarction	myocardial infarction	-	GCST011364	8:125469835	33532862	Hartiala JA
rs6725887-C	1e-08	-	0.14	1.17	-	[1.11-1.23]	WDR12	Myocardial infarction (early onset)	myocardial infarction	-	GCST000340	2:202881162	19198609	Kathiresan S
rs11206510-T	1e-08	-	0.81	1.15	-	[1.10-1.21]	PCSK9,BSND	Myocardial infarction (early onset)	myocardial infarction	-	GCST000340	1:55030366	19198609	Kathiresan S
rs259979-T	1e-08	-	0.146134	1.06	-	[1.04-1.09]	ZNF831	Myocardial infarction	myocardial infarction	-	GCST011365	20:59175501	33532862	Hartiala JA
rs2107595-A	1e-08	-	0.176323	1.06	-	[1.04-1.08]	TWIST1,HDAC9	Myocardial infarction	myocardial infarction	-	GCST011365	7:19009765	33532862	Hartiala JA
rs12743267-C	1e-08	-	0.765129	1.05	-	[1.03-1.07]	SLC44A3-AS1	Myocardial infarction	myocardial infarction	-	GCST011365	1:94783750	33532862	Hartiala JA
rs16854041-A	1e-08	-	0.744632	1.05	-	[1.03-1.07]	FN1	Myocardial infarction	myocardial infarction	-	GCST011365	2:215422774	33532862	Hartiala JA
rs3094680-T	1e-08	-	0.601913	1.05	-	[1.03-1.06]	USP8P1	Myocardial infarction	myocardial infarction	-	GCST011365	6:31276118	33532862	Hartiala JA
rs180803-G	2e-08	-	0.97779	1.16	-	[1.10-1.22]	POM121L9P,BCRP1	Myocardial infarction	myocardial infarction	-	GCST011365	22:24262890	33532862	Hartiala JA
rs77870048-C	2e-08	-	0.949754	1.15	-	[1.09-1.20]	WWP2	Myocardial infarction	myocardial infarction	-	GCST011364	16:69931118	33532862	Hartiala JA
rs10841443-G	2e-08	-	0.658908	1.07	-	[1.04-1.09]	LINC02468,TCP1P3	Myocardial infarction	myocardial infarction	-	GCST011364	12:20067099	33532862	Hartiala JA
rs376993806-G	2e-08	-	0.716864	1.07	-	[1.05-1.10]	GPSM1	Myocardial infarction	myocardial infarction	-	GCST011364	9:136352136	33532862	Hartiala JA
rs12983897-G	2e-08	-	0.481922	1.06	-	[1.04-1.09]	FCHO1	Myocardial infarction	myocardial infarction	-	GCST011364	19:17747755	33532862	Hartiala JA
rs433903-G	2e-08	-	0.837766	1.06	-	[1.04-1.09]	DHX36,ARHGEF26	Myocardial infarction	myocardial infarction	-	GCST011365	3:154262341	33532862	Hartiala JA
rs28429551-A	2e-08	-	0.757751	1.06	-	[1.04-1.08]	GPSM1	Myocardial infarction	myocardial infarction	-	GCST011365	9:136348882	33532862	Hartiala JA
rs9945890-T	2e-08	-	0.631427	1.05	-	[1.03-1.06]	DYM-AS1,SMAD7	Myocardial infarction	myocardial infarction	-	GCST011365	18:48989546	33532862	Hartiala JA
rs6102343-A	2e-08	-	0.24257	1.05	-	[1.03-1.07]	ZHX3	Myocardial infarction	myocardial infarction	-	GCST011365	20:41295639	33532862	Hartiala JA
rs2161967-T	2e-08	-	0.463355	1.04	-	[1.03-1.06]	TNS1	Myocardial infarction	myocardial infarction	-	GCST011365	2:217815806	33532862	Hartiala JA
rs2972149-A	2e-08	-	0.47944	1.04	-	[1.03-1.06]	NYAP2,MIR5702	Myocardial infarction	myocardial infarction	-	GCST011365	2:226227434	33532862	Hartiala JA
rs7485656-G	3e-08	-	0.151356	1.09	-	[1.06-1.12]	SCARB1	Myocardial infarction	myocardial infarction	-	GCST011364	12:124831101	33532862	Hartiala JA
rs1964600-A	3e-08	-	0.247629	1.07	-	[1.05-1.10]	FAM99A,KRTAP5-5	Myocardial infarction	myocardial infarction	-	GCST011364	11:1659434	33532862	Hartiala JA
rs34633566-C	3e-08	-	0.345721	1.04	-	[1.03-1.06]	RSPH6A	Myocardial infarction	myocardial infarction	-	GCST011365	19:45803461	33532862	Hartiala JA
rs6761276-T	3e-08	-	0.432632	1.04	-	[1.03-1.06]	IL1F10	Myocardial infarction	myocardial infarction	-	GCST011365	2:113074735	33532862	Hartiala JA
rs7137258-A	4e-08	-	0.061975	1.13	-	[1.08-1.19]	FAM242C,FLJ12825	Myocardial infarction	myocardial infarction	-	GCST011364	12:54118380	33532862	Hartiala JA
rs113716316-G	4e-08	-	0.934458	1.09	-	[1.06-1.13]	AHDC1	Myocardial infarction	myocardial infarction	-	GCST011365	1:27602129	33532862	Hartiala JA
rs8037798-G	4e-08	-	0.233044	1.05	-	[1.03-1.07]	RPP25,COX5A	Myocardial infarction	myocardial infarction	-	GCST011365	15:74947689	33532862	Hartiala JA
rs7025486-A	4e-08	-	0.259586	1.05	-	[1.03-1.07]	DAB2IP	Myocardial infarction	myocardial infarction	-	GCST011365	9:121660124	33532862	Hartiala JA
rs2820309-G	4e-08	-	0.320548	1.04	-	[1.03-1.06]	IPO9	Myocardial infarction	myocardial infarction	-	GCST011365	1:201865816	33532862	Hartiala JA
rs9591012-G	4e-08	-	0.663083	1.04	-	[1.03-1.06]	N4BP2L2	Myocardial infarction	myocardial infarction	-	GCST011365	13:32484196	33532862	Hartiala JA
rs748431-G	4e-08	-	0.398231	1.04	-	[1.03-1.06]	FGD5	Myocardial infarction	myocardial infarction	-	GCST011365	3:14886570	33532862	Hartiala JA

## Sheet: Table S2
riskAllele	pValue	pValueAnnotation	riskFrequency	orValue	beta	ci	mappedGenes	traitName	efoTraits	bgTraits	accessionId	locations	pubmedId	author
rs4977574-?	5e-128	-	NR	0.8381	-	-	CDKN2B-AS1	Myocardial infarction	myocardial infarction	-	GCST90432175	9:22098575	38072966	Al-Ali AK
rs10455872-?	1e-81	-	NR	0.7339	-	-	LPA	Myocardial infarction	myocardial infarction	-	GCST90432175	6:160589086	38072966	Al-Ali AK
rs1479299386-?	1e-62	-	NR	0.88	-	-	CDKN2B-AS1	Myocardial infarction	myocardial infarction	-	GCST90432175	9:21997874	38072966	Al-Ali AK
rs4252185-?	7e-58	-	NR	0.7804	-	-	PLG	Myocardial infarction	myocardial infarction	-	GCST90432175	6:160702419	38072966	Al-Ali AK
rs9349379-?	2e-55	-	NR	0.8885	-	-	PHACTR1	Myocardial infarction	myocardial infarction	-	GCST90432175	6:12903725	38072966	Al-Ali AK
rs12740374-?	6e-30	-	NR	11073	-	-	CELSR2	Myocardial infarction	myocardial infarction	-	GCST90432175	1:109274968	38072966	Al-Ali AK
rs35700460-?	3e-23	-	NR	0.9204	-	-	MIA3	Myocardial infarction	myocardial infarction	-	GCST90432175	1:222638065	38072966	Al-Ali AK
rs10774625-?	5e-23	-	NR	10816	-	-	ATXN2	Myocardial infarction	myocardial infarction	-	GCST90432175	12:111472415	38072966	Al-Ali AK
rs9381401-?	5e-23	-	NR	0.9293	-	-	PHACTR1	Myocardial infarction	myocardial infarction	-	GCST90432175	6:12801735	38072966	Al-Ali AK
rs74625856-?	1e-22	-	NR	0.8057	-	-	MAP3K4-AS1,PLG	Myocardial infarction	myocardial infarction	-	GCST90432175	6:160892587	38072966	Al-Ali AK
rs1412445-?	4e-20	-	NR	0.9312	-	-	LIPA	Myocardial infarction	myocardial infarction	-	GCST90432175	10:89243047	38072966	Al-Ali AK
rs72926767-?	7e-20	-	NR	0.8998	-	-	CARF,WDR12	Myocardial infarction	myocardial infarction	-	GCST90432175	2:202932091	38072966	Al-Ali AK
rs140168762-?	1e-19	-	NR	0.9002	-	-	NBEAL1	Myocardial infarction	myocardial infarction	-	GCST90432175	2:203033223	38072966	Al-Ali AK
rs28451064-?	1e-19	-	NR	0.8972	-	-	MRPS6,KCNE2,LINC00310	Myocardial infarction	myocardial infarction	-	GCST90432175	21:34221526	38072966	Al-Ali AK
rs2019090-?	2e-19	-	NR	10745	-	-	PDGFDDN	Myocardial infarction	myocardial infarction	-	GCST90432175	11:103798234	38072966	Al-Ali AK
rs143805266-?	2e-19	-	NR	0.9009	-	-	ICA1L	Myocardial infarction	myocardial infarction	-	GCST90432175	2:202829191	38072966	Al-Ali AK
rs72934591-?	3e-19	-	NR	0.9014	-	-	NBEAL1	Myocardial infarction	myocardial infarction	-	GCST90432175	2:203155039	38072966	Al-Ali AK
rs2519093-?	4e-19	-	NR	0.9186	-	-	ABO	Myocardial infarction	myocardial infarction	-	GCST90432175	9:133266456	38072966	Al-Ali AK
rs2327426-?	6e-19	-	NR	10726	-	-	TARID	Myocardial infarction	myocardial infarction	-	GCST90432175	6:133881552	38072966	Al-Ali AK
rs11065979-?	3e-18	-	NR	932	-	-	ATXN2-AS	Myocardial infarction	myocardial infarction	-	GCST90432175	12:111621753	38072966	Al-Ali AK
rs144078421-?	3e-18	-	NR	0.7414	-	-	IGF2R,AIRN	Myocardial infarction	myocardial infarction	-	GCST90432175	6:160003858	38072966	Al-Ali AK
rs17696736-?	7e-18	-	NR	0.9338	-	-	NAA25	Myocardial infarction	myocardial infarction	-	GCST90432175	12:112049014	38072966	Al-Ali AK
rs7769879-?	7e-18	-	NR	0.9363	-	-	SLC22A3	Myocardial infarction	myocardial infarction	-	GCST90432175	6:160444613	38072966	Al-Ali AK
rs9456508-?	2e-17	-	NR	852	-	-	SLC22A2	Myocardial infarction	myocardial infarction	-	GCST90432175	6:160177564	38072966	Al-Ali AK
rs28521319-?	2e-17	-	NR	0.9323	-	-	DISP1,FAM177B	Myocardial infarction	myocardial infarction	-	GCST90432175	1:222762689	38072966	Al-Ali AK
rs72938351-?	6e-17	-	NR	0.8991	-	-	CYP20A1	Myocardial infarction	myocardial infarction	-	GCST90432175	2:203286780	38072966	Al-Ali AK
rs10176176-?	7e-17	-	NR	0.9405	-	-	PARTICL	Myocardial infarction	myocardial infarction	-	GCST90432175	2:85534925	38072966	Al-Ali AK
rs9457761-?	8e-17	-	NR	0.7509	-	-	PNLDC1,MAS1	Myocardial infarction	myocardial infarction	-	GCST90432175	6:159871571	38072966	Al-Ali AK
rs7173743-?	1e-16	-	NR	10632	-	-	MORF4L1	Myocardial infarction	myocardial infarction	-	GCST90432175	15:78849442	38072966	Al-Ali AK
rs11066188-?	2e-16	-	NR	0.9352	-	-	HECTD4	Myocardial infarction	myocardial infarction	-	GCST90432175	12:112172910	38072966	Al-Ali AK
NA-?	2e-16	-	NR	13379	-	-	-	Myocardial infarction	myocardial infarction	-	GCST90432175	-	38072966	Al-Ali AK
rs11513729-?	3e-16	-	NR	935	-	-	MAPKAPK5-AS1,ALDH2	Myocardial infarction	myocardial infarction	-	GCST90432175	12:111835695	38072966	Al-Ali AK
rs112374545-?	6e-16	-	NR	11043	-	-	SMARCA4	Myocardial infarction	myocardial infarction	-	GCST90432175	19:11078223	38072966	Al-Ali AK
rs589655-?	1e-15	-	NR	10936	-	-	LINC00841,LINC03089	Myocardial infarction	myocardial infarction	-	GCST90432175	10:44249867	38072966	Al-Ali AK
rs11066320-?	1e-15	-	NR	10673	-	-	PTPN11	Myocardial infarction	myocardial infarction	-	GCST90432175	12:112468611	38072966	Al-Ali AK
rs55754459-?	1e-15	-	NR	0.8288	-	-	AGPAT4	Myocardial infarction	myocardial infarction	-	GCST90432175	6:161130144	38072966	Al-Ali AK
rs41290120-?	3e-15	-	NR	1168	-	-	NECTIN2	Myocardial infarction	myocardial infarction	-	GCST90432175	19:44879418	38072966	Al-Ali AK
rs3782886-A	1e-14	-	0.26	1.46	-	[1.33-1.60]	BRAP	Myocardial infarction	myocardial infarction	-	GCST002475	12:111672685	24916648	Hirokawa M
rs1870635-?	1e-14	-	NR	0.9424	-	-	LINC00841,LINC03089	Myocardial infarction	myocardial infarction	-	GCST90432175	10:43985246	38072966	Al-Ali AK
rs1237851118-?	2e-14	-	NR	0.94	-	-	CUX2	Myocardial infarction	myocardial infarction	-	GCST90432175	12:111270655	38072966	Al-Ali AK
rs9970807-?	2e-14	-	NR	11033	-	-	PLPP3	Myocardial infarction	myocardial infarction	-	GCST90432175	1:56499992	38072966	Al-Ali AK
rs3125060-?	5e-14	-	NR	924	-	-	SLC22A2,SLC22A3	Myocardial infarction	myocardial infarction	-	GCST90432175	6:160289986	38072966	Al-Ali AK
rs11556924-?	5e-14	-	NR	10643	-	-	ZC3HC1,UBE2H-DT	Myocardial infarction	myocardial infarction	-	GCST90432175	7:130023656	38072966	Al-Ali AK
rs56336142-?	5e-14	-	NR	10723	-	-	KCNK5,SAYSD1	Myocardial infarction	myocardial infarction	-	GCST90432175	6:39166323	38072966	Al-Ali AK
rs11617955-?	1e-13	-	NR	10958	-	-	COL4A1	Myocardial infarction	myocardial infarction	-	GCST90432175	13:110165755	38072966	Al-Ali AK
rs9982601-T	2e-13	-	0.16	1.38	-	[NR]	KCNE2,LINC00310,MRPS6	Myocardial infarction	myocardial infarction	-	GCST003471	21:34226827	26708285	Wakil SM
rs3918226-?	2e-13	-	NR	891	-	-	NOS3	Myocardial infarction	myocardial infarction	-	GCST90432175	7:150993088	38072966	Al-Ali AK
rs9515203-?	4e-13	-	NR	10661	-	-	COL4A2	Myocardial infarction	myocardial infarction	-	GCST90432175	13:110397276	38072966	Al-Ali AK
rs11748327-?	5e-13	-	NR	1.25	-	[1.18-1.33]	LINC02063,IRX1	Myocardial infarction	myocardial infarction	-	GCST000887	5:4029676	21107343	Aoki A
rs10738607-G	7e-13	-	0.63	12658228	-	[NR]	CDKN2B-AS1	Myocardial infarction	myocardial infarction	-	GCST003471	9:22088095	26708285	Wakil SM
rs72689147-?	2e-12	-	NR	10682	-	-	GUCY1A1	Myocardial infarction	myocardial infarction	-	GCST90432175	4:155718736	38072966	Al-Ali AK
rs2681472-?	5e-12	-	NR	0.9384	-	-	ATP2B1	Myocardial infarction	myocardial infarction	-	GCST90432175	12:89615182	38072966	Al-Ali AK
rs41411047-A	1e-11	-	0.09	1.51	-	[NR]	ANKUB1,RNF13	Myocardial infarction	myocardial infarction	-	GCST003471	3:149875124	26708285	Wakil SM
rs2954021-?	2e-11	-	NR	10503	-	-	TRIB1AL	Myocardial infarction	myocardial infarction	-	GCST90432175	8:125469835	38072966	Al-Ali AK
rs1169288-?	2e-11	-	NR	0.9481	-	-	HNF1A,HNF1A-AS1	Myocardial infarction	myocardial infarction	-	GCST90432175	12:120978847	38072966	Al-Ali AK
rs7011846-?	6e-11	-	NR	0.8647	-	-	LPL	Myocardial infarction	myocardial infarction	-	GCST90432175	8:19928145	38072966	Al-Ali AK
rs11523031-?	7e-11	-	NR	10504	-	-	MTAP	Myocardial infarction	myocardial infarction	-	GCST90432175	9:21843843	38072966	Al-Ali AK
rs73078367-?	8e-11	-	NR	10814	-	-	LINC02585	Myocardial infarction	myocardial infarction	-	GCST90432175	3:48670914	38072966	Al-Ali AK
rs11099493-?	8e-11	-	NR	10542	-	-	RASGEF1B	Myocardial infarction	myocardial infarction	-	GCST90432175	4:81665896	38072966	Al-Ali AK
rs7137258-?	9e-11	-	NR	903	-	-	FAM242C,FLJ12825	Myocardial infarction	myocardial infarction	-	GCST90432175	12:54118380	38072966	Al-Ali AK
rs2624691-?	1e-10	-	NR	10486	-	-	LINC00841,LINC03089	Myocardial infarction	myocardial infarction	-	GCST90432175	10:44092409	38072966	Al-Ali AK
rs9865841-?	1e-10	-	NR	0.9446	-	-	MSL2	Myocardial infarction	myocardial infarction	-	GCST90432175	3:136157283	38072966	Al-Ali AK
rs10841443-?	2e-10	-	NR	0.9509	-	-	LINC02468,TCP1P3	Myocardial infarction	myocardial infarction	-	GCST90432175	12:20067099	38072966	Al-Ali AK
rs72743461-?	2e-10	-	NR	10595	-	-	SMAD3	Myocardial infarction	myocardial infarction	-	GCST90432175	15:67149412	38072966	Al-Ali AK
rs13416670-?	2e-10	-	NR	0.9463	-	-	RAPH1,ABI2	Myocardial infarction	myocardial infarction	-	GCST90432175	2:203421051	38072966	Al-Ali AK
rs32793-G	3e-10	-	0.28	1.25	-	[NR]	PDZD2	Myocardial infarction	myocardial infarction	-	GCST003471	5:32073460	26708285	Wakil SM
rs76722925-?	3e-10	-	NR	10945	-	-	RPL30P9,LPL	Myocardial infarction	myocardial infarction	-	GCST90432175	8:20073987	38072966	Al-Ali AK
rs35586793-?	3e-10	-	NR	10589	-	-	TBXAS1,PARP12	Myocardial infarction	myocardial infarction	-	GCST90432175	7:140022730	38072966	Al-Ali AK
rs16986953-?	3e-10	-	NR	0.9222	-	-	LINC01808,CISD1P1	Myocardial infarction	myocardial infarction	-	GCST90432175	2:19742712	38072966	Al-Ali AK
chr1:192951193-?	3e-10	-	NR	0.5742	-	-	-	Myocardial infarction	myocardial infarction	-	GCST90432174	-	38072966	Al-Ali AK
rs2760740-?	3e-10	-	NR	0.9515	-	-	SMG6	Myocardial infarction	myocardial infarction	-	GCST90432175	17:2117695	38072966	Al-Ali AK
rs6686750-?	4e-10	-	NR	10473	-	-	IL6R	Myocardial infarction	myocardial infarction	-	GCST90432175	1:154447367	38072966	Al-Ali AK
rs2279241-?	4e-10	-	NR	0.9367	-	-	MRAS	Myocardial infarction	myocardial infarction	-	GCST90432175	3:138402356	38072966	Al-Ali AK
rs12203224-?	7e-10	-	NR	10489	-	-	TARID	Myocardial infarction	myocardial infarction	-	GCST90432175	6:133780356	38072966	Al-Ali AK
rs11810571-?	7e-10	-	NR	0.9431	-	-	TDRKH	Myocardial infarction	myocardial infarction	-	GCST90432175	1:151789832	38072966	Al-Ali AK
rs6689306-?	7e-10	-	NR	10473	-	-	IL6R	Myocardial infarction	myocardial infarction	-	GCST90432175	1:154423470	38072966	Al-Ali AK
rs10305839-?	9e-10	-	NR	0.9403	-	-	PRMT5P1,EDNRA	Myocardial infarction	myocardial infarction	-	GCST90432175	4:147479261	38072966	Al-Ali AK
rs61789642-?	9e-10	-	NR	10747	-	-	STAG1	Myocardial infarction	myocardial infarction	-	GCST90432175	3:136390854	38072966	Al-Ali AK
rs1967604-?	1e-09	-	NR	10521	-	-	RNU6-1064P,RNU6-996P	Myocardial infarction	myocardial infarction	-	GCST90432175	9:107768043	38072966	Al-Ali AK
rs17628203-?	1e-09	-	NR	0.8655	-	-	AGPAT4	Myocardial infarction	myocardial infarction	-	GCST90432175	6:161261537	38072966	Al-Ali AK
rs78807522-?	1e-09	-	NR	10782	-	-	DALRD3	Myocardial infarction	myocardial infarction	-	GCST90432175	3:49018717	38072966	Al-Ali AK
rs34290943-?	1e-09	-	NR	10769	-	-	LAMB2	Myocardial infarction	myocardial infarction	-	GCST90432175	3:49124227	38072966	Al-Ali AK
rs6414337-?	1e-09	-	NR	0.9471	-	-	NCK1	Myocardial infarction	myocardial infarction	-	GCST90432175	3:136913695	38072966	Al-Ali AK
rs2505083-?	2e-09	-	NR	956	-	-	JCAD	Myocardial infarction	myocardial infarction	-	GCST90432175	10:30046193	38072966	Al-Ali AK
rs10858890-?	2e-09	-	NR	0.9502	-	-	POC1B	Myocardial infarction	myocardial infarction	-	GCST90432175	12:89513389	38072966	Al-Ali AK
rs10857147-?	2e-09	-	NR	0.9509	-	-	FGF5,PRDM8	Myocardial infarction	myocardial infarction	-	GCST90432175	4:80259918	38072966	Al-Ali AK
rs73079003-?	2e-09	-	NR	10749	-	-	CDHR4	Myocardial infarction	myocardial infarction	-	GCST90432175	3:49795355	38072966	Al-Ali AK
rs3772800-?	2e-09	-	NR	0.9425	-	-	KALRN	Myocardial infarction	myocardial infarction	-	GCST90432175	3:124719739	38072966	Al-Ali AK
rs4618210-G	3e-09	-	0.44	1.1	-	[1.06-1.14]	PLCL2	Myocardial infarction	myocardial infarction	-	GCST002475	3:17082892	24916648	Hirokawa M
rs73078305-?	3e-09	-	NR	10777	-	-	PFKFB4	Myocardial infarction	myocardial infarction	-	GCST90432175	3:48547380	38072966	Al-Ali AK
rs111533129-?	3e-09	-	NR	10685	-	-	RHOA	Myocardial infarction	myocardial infarction	-	GCST90432175	3:49400167	38072966	Al-Ali AK
rs143311886-?	3e-09	-	NR	10698	-	-	BSN	Myocardial infarction	myocardial infarction	-	GCST90432175	3:49583934	38072966	Al-Ali AK
rs2452009-?	3e-09	-	NR	10492	-	-	PDLIM5	Myocardial infarction	myocardial infarction	-	GCST90432175	4:94574757	38072966	Al-Ali AK
rs9896535-?	3e-09	-	NR	0.9561	-	-	SMG6	Myocardial infarction	myocardial infarction	-	GCST90432175	17:2229911	38072966	Al-Ali AK
rs11652894-?	3e-09	-	NR	10473	-	-	GID4	Myocardial infarction	myocardial infarction	-	GCST90432175	17:18049125	38072966	Al-Ali AK
rs3803915-C	4e-09	-	0.19	1.12	-	[1.09-1.16]	AP3D1	Myocardial infarction	myocardial infarction	-	GCST002475	19:2160530	24916648	Hirokawa M
rs62389460-?	5e-09	-	NR	10727	-	-	PHACTR1	Myocardial infarction	myocardial infarction	-	GCST90432175	6:13098070	38072966	Al-Ali AK
rs12693302-?	5e-09	-	NR	10452	-	-	PDE1A	Myocardial infarction	myocardial infarction	-	GCST90432175	2:182346716	38072966	Al-Ali AK
rs13075615-?	6e-09	-	NR	10656	-	-	STAG1-DT	Myocardial infarction	myocardial infarction	-	GCST90432175	3:136786990	38072966	Al-Ali AK
rs13402621-?	6e-09	-	NR	0.9494	-	-	LINC01126,THADA	Myocardial infarction	myocardial infarction	-	GCST90432175	2:43231472	38072966	Al-Ali AK
rs4739066-A	7e-09	-	0.86	1369863	-	[NR]	YTHDF3	Myocardial infarction	myocardial infarction	-	GCST003471	8:63191534	26708285	Wakil SM
rs17115100-?	7e-09	-	NR	10694	-	-	CYP17A1,WBP1L	Myocardial infarction	myocardial infarction	-	GCST90432175	10:102831636	38072966	Al-Ali AK
rs9486719-?	7e-09	-	NR	1054	-	-	FHL5	Myocardial infarction	myocardial infarction	-	GCST90432175	6:96612248	38072966	Al-Ali AK
rs35849216-?	7e-09	-	NR	10713	-	-	STAG1	Myocardial infarction	myocardial infarction	-	GCST90432175	3:136608727	38072966	Al-Ali AK
rs7145262-?	8e-09	-	NR	957	-	-	HHIPL1	Myocardial infarction	myocardial infarction	-	GCST90432175	14:99659384	38072966	Al-Ali AK
rs62076439-?	8e-09	-	NR	0.9554	-	-	ZNF652	Myocardial infarction	myocardial infarction	-	GCST90432175	17:49327266	38072966	Al-Ali AK
rs7501812-?	8e-09	-	NR	10457	-	-	TOM1L2	Myocardial infarction	myocardial infarction	-	GCST90432175	17:17847593	38072966	Al-Ali AK
rs11191515-?	1e-08	-	NR	10726	-	-	CNNM2	Myocardial infarction	myocardial infarction	-	GCST90432175	10:103016770	38072966	Al-Ali AK
rs79780963-?	1e-08	-	NR	10724	-	-	NT5C2	Myocardial infarction	myocardial infarction	-	GCST90432175	10:103192742	38072966	Al-Ali AK
rs3094680-?	1e-08	-	NR	0.9557	-	-	USP8P1	Myocardial infarction	myocardial infarction	-	GCST90432175	6:31276118	38072966	Al-Ali AK
rs2972149-?	1e-08	-	NR	959	-	-	NYAP2,MIR5702	Myocardial infarction	myocardial infarction	-	GCST90432175	2:226227434	38072966	Al-Ali AK
rs4593108-?	1e-08	-	NR	10546	-	-	MIR548G,RPL31P26	Myocardial infarction	myocardial infarction	-	GCST90432175	4:147359849	38072966	Al-Ali AK
rs12637102-?	1e-08	-	NR	0.9517	-	-	STAG1	Myocardial infarction	myocardial infarction	-	GCST90432175	3:136493118	38072966	Al-Ali AK
rs789294-?	1e-08	-	NR	0.9401	-	-	GPR149	Myocardial infarction	myocardial infarction	-	GCST90432175	3:154339952	38072966	Al-Ali AK
rs16880442-G	2e-08	-	0.93	14084507	-	[NR]	B3GNTL1P1,ITGA1	Myocardial infarction	myocardial infarction	-	GCST003471	5:52889863	26708285	Wakil SM
rs11057837-?	2e-08	-	NR	0.9307	-	-	SCARB1	Myocardial infarction	myocardial infarction	-	GCST90432175	12:124827174	38072966	Al-Ali AK
rs11619113-?	2e-08	-	NR	0.9377	-	-	COL4A1	Myocardial infarction	myocardial infarction	-	GCST90432175	13:110266313	38072966	Al-Ali AK
rs12743267-?	2e-08	-	NR	10497	-	-	SLC44A3-AS1	Myocardial infarction	myocardial infarction	-	GCST90432175	1:94783750	38072966	Al-Ali AK
rs4678428-?	2e-08	-	NR	0.9525	-	-	PCCB	Myocardial infarction	myocardial infarction	-	GCST90432175	3:136269570	38072966	Al-Ali AK
chr9:30618549-?	2e-08	-	NR	4831	-	-	-	Myocardial infarction	myocardial infarction	-	GCST90432174	-	38072966	Al-Ali AK
rs4643373-?	2e-08	-	NR	1048	-	-	IGF2BP1	Myocardial infarction	myocardial infarction	-	GCST90432175	17:49046061	38072966	Al-Ali AK
rs1904920-?	2e-08	-	NR	10505	-	-	GOLGA6GP,ADAMTS7	Myocardial infarction	myocardial infarction	-	GCST90432175	15:78737245	38072966	Al-Ali AK
rs259979-?	2e-08	-	NR	0.9421	-	-	ZNF831	Myocardial infarction	myocardial infarction	-	GCST90432175	20:59175501	38072966	Al-Ali AK
rs9591012-?	3e-08	-	NR	10448	-	-	N4BP2L2	Myocardial infarction	myocardial infarction	-	GCST90432175	13:32484196	38072966	Al-Ali AK
rs2764203-?	3e-08	-	NR	0.9425	-	-	ATP6V1FP1,RPS10P13	Myocardial infarction	myocardial infarction	-	GCST90432175	6:34741124	38072966	Al-Ali AK
rs2983896-?	3e-08	-	NR	10503	-	-	FHL5	Myocardial infarction	myocardial infarction	-	GCST90432175	6:96581995	38072966	Al-Ali AK
rs357504-?	3e-08	-	NR	0.94	-	-	ARHGEF26	Myocardial infarction	myocardial infarction	-	GCST90432175	3:154239068	38072966	Al-Ali AK
chr11:97487396-?	3e-08	-	NR	13286	-	-	-	Myocardial infarction	myocardial infarction	-	GCST90432174	-	38072966	Al-Ali AK
rs8080108-?	3e-08	-	NR	0.9544	-	-	ZNF652-AS1	Myocardial infarction	myocardial infarction	-	GCST90432175	17:49436349	38072966	Al-Ali AK
rs34633566-?	3e-08	-	NR	0.9579	-	-	RSPH6A	Myocardial infarction	myocardial infarction	-	GCST90432175	19:45803461	38072966	Al-Ali AK
rs6102343-?	3e-08	-	NR	0.9541	-	-	ZHX3	Myocardial infarction	myocardial infarction	-	GCST90432175	20:41295639	38072966	Al-Ali AK
rs10895508-?	4e-08	-	NR	0.9541	-	-	PDGFDDN	Myocardial infarction	myocardial infarction	-	GCST90432175	11:103676552	38072966	Al-Ali AK
rs16894959-?	4e-08	-	NR	0.9425	-	-	BLTP3A	Myocardial infarction	myocardial infarction	-	GCST90432175	6:34857885	38072966	Al-Ali AK
rs6761276-?	4e-08	-	NR	10422	-	-	IL1F10	Myocardial infarction	myocardial infarction	-	GCST90432175	2:113074735	38072966	Al-Ali AK
rs72928925-?	4e-08	-	NR	0.9455	-	-	FAM117B	Myocardial infarction	myocardial infarction	-	GCST90432175	2:202689601	38072966	Al-Ali AK
chr1:164252200-?	4e-08	-	NR	0.5056	-	-	-	Myocardial infarction	myocardial infarction	-	GCST90432174	-	38072966	Al-Ali AK
chr9:22121349-?	4e-08	-	NR	12983	-	-	-	Myocardial infarction	myocardial infarction	-	GCST90432174	-	38072966	Al-Ali AK
rs7214002-?	4e-08	-	NR	959	-	-	TOM1L2	Myocardial infarction	myocardial infarction	-	GCST90432175	17:17948790	38072966	Al-Ali AK
rs57636940-?	4e-08	-	NR	11303	-	-	SPECC1L,SPECC1L-ADORA2A	Myocardial infarction	myocardial infarction	-	GCST90432175	22:24283939	38072966	Al-Ali AK
rs61908736-?	5e-08	-	NR	0.9539	-	-	PPIAP43,ARHGAP42-AS1	Myocardial infarction	myocardial infarction	-	GCST90432175	11:100677971	38072966	Al-Ali AK
rs2107595-?	5e-08	-	NR	0.9499	-	-	TWIST1,HDAC9	Myocardial infarction	myocardial infarction	-	GCST90432175	7:19009765	38072966	Al-Ali AK
rs3128759-?	5e-08	-	NR	0.9568	-	-	C2	Myocardial infarction	myocardial infarction	-	GCST90432175	6:31918153	38072966	Al-Ali AK
rs2161967-?	5e-08	-	NR	1042	-	-	TNS1	Myocardial infarction	myocardial infarction	-	GCST90432175	2:217815806	38072966	Al-Ali AK
rs928758-?	5e-08	-	NR	10434	-	-	MRPS6,KCNE2	Myocardial infarction	myocardial infarction	-	GCST90432175	21:34326877	38072966	Al-Ali AK
